# Supplementary material for: Experimental evolution in biofilm populations
Source: FEMS Microbiol Rev. 2016 Feb 18;40(3):373–97. doi: 10.1093/femsre/fuw002 (PMC4852284; doi:10.1093/femsre/fuw002)
Supplement: Supplementary Data [file fuw002_supplementary_data.zip]

Archive with 1 entries (1 files):
- Supplementary_table_1.docx
